# Supplementary material for: Effects of Acid Modulators on the Microwave-Assisted Synthesis of Cr/Sn Metal-Organic Frameworks
Source: Polymers (Basel). 2022 Sep 13;14(18):3826. doi: 10.3390/polym14183826 (PMC9504004; doi:10.3390/polym14183826)
Supplement: Supplementary file 1 [file polymers-14-03826-s001.zip]

Archive with 1 entries (1 files):
- polymers-1903957-supplementary.pdf
